# Supplementary material for: A predictive model for low-dose rituximab response in anti-acetylcholine receptor antibody-positive myasthenia gravis: establishment and validation
Source: Front Immunol. 2026 Jun 3;17:1781372. doi: 10.3389/fimmu.2026.1781372 (PMC13272070; doi:10.3389/fimmu.2026.1781372)
Supplement: Supplementary file 1 [file Table1.xlsx]

## Sheet: Sheet1
Supplementary Table 1.
Univariate logistic regression analysis.
		B	P	OR	95%CI
Sex		0.05	0.89	1.05	0.52-2.12
MGFA classification
	I
	II	0.55	0.27	1.75	0.65-4.64
	III	0.72	0.1	2.06	0.88-4.83
Onset age		0.01	0.6	1.01	0.99-1.03
EOMG		-0.17	0.66	0.85	0.40-1.79
LOMG		0.17	0.66	1.18	0.56-2.50
Disease Duration		0.01	0.63	1	0.99-1.01
Duration of initiating immunotherapy		0.04	0.08	1.04	1.00-1.09
Duration of immunotherapy		-0.01	0.57	0.1	0.99-1.01
Comorbid other MG related antibodies		-0.06	0.86	0.94	0.45-1.94
Thymoma		0.23	0.61	0.79	0.33-1.90
Thymectomy		0.16	0.71	0.85	0.36-1.99
New-onset MG		0.43	0.28	1.53	0.71-3.32
Refractory MG		-1.04	0.01	2.82	1.40-5.92
Baseline MG-ADL		-0.14	0.02	0.87	0.78-0.98
Peripheral blood B cell subsets
	Proportion of CD19+ B lymphocytes	-0.02	0.59	0.98	0.93-1.04
	Proportion of CD19+/CD27+ B lymphocytes	-0.12	0.13	0.89	0.76-1.03
	Proportion of CD20+ B lymphocytes	-0.02	0.44	0.98	0.92-1.04
Cholinesterase inhibitor dosage		-0.01	0.04	0.99	0.99-1.00
Prednisone dosage		-0.02	0.11	0.98	0.96-1.00
Previous combined immunosuppression		0.78	0.03	2.18	1.07-4.45
History of recurrence or exacerbation		0.14	0.79	1.15	0.40-3.32
History of rescue therapy		-0.26	0.48	1.3	0.62-2.73
History of MC		-0.75	0.25	2.12	0.59-7.64
MGFA, Myasthenia Gravis Foundation of America; EOMG, Early-Onset Myasthenia gravis; LOMG, Late Onset Myasthenia gravis; MG-ADL, MG-related activities of daily living; AZA, azathioprine; TAC, Tacrolimus; MMF, Mycophenolate mofetil; MC, Myasthenic crisis
