# Supplementary material for: A predictive model for low-dose rituximab response in anti-acetylcholine receptor antibody-positive myasthenia gravis: establishment and validation
Source: Front Immunol. 2026 Jun 3;17:1781372. doi: 10.3389/fimmu.2026.1781372 (PMC13272070; doi:10.3389/fimmu.2026.1781372)
Supplement: Supplementary file 2 [file Table2.xlsx]

## Sheet: Sheet1
Supplementary Table 2.
Univariate logistic regression after converting categorical variables.
	B	P	OR	95%CI
high proportion of CD19+/CD27+B lymphocytes	-0.92	0.02	0.4	0.18-0.87
high dose cholinesterase inhibitor	-0.58	0.22	0.56	0.23-1.40
high dose prednisone	1.96	0.01	5.44	1.68-17.59
early initiation of immunotherapy	-1.22	0.04	0.3	0.09-0.97
CI, confidence interval; high proportion of CD19+/CD27+ B lymphocytes, the proportion of CD19+/CD27+ B lymphocytes≥2.515%; high dose cholinesterase inhibitor, the dose of cholinesterase inhibitor >180mg/d; high dose prednisone, the dose of prednisone≥40mg/d; early initiation of immunotherapy, the duration from onset to initiation of immunotherapy≤12 months.
